# Supplementary material for: Influence of Light Irradiation on the Degradation of Dezocine in Injections
Source: Pharmaceutics. 2024 Jun 25;16(7):858. doi: 10.3390/pharmaceutics16070858 (PMC11279387; doi:10.3390/pharmaceutics16070858)
Supplement: Supplementary file 1 [file pharmaceutics-16-00858-s001.zip]

Archive with 1 entries (1 files):
- pharmaceutics-3044712-supplementary.pdf
